# Supplementary material for: Evaluation of CRM homogeneity in cases of insufficient method repeatability: Comparison of Bayesian analysis with substitutes for ANOVA based estimates
Source: Anal Chim Acta X. 2020 Apr 14;5:100049. doi: 10.1016/j.acax.2020.100049 (PMC7587033; doi:10.1016/j.acax.2020.100049)
Supplement: Multimedia component 2 [file mmc2.xlsx]

## Sheet: Sheet1
		swb= 1 %				swb= 3 %				swb=5 %				swb=8 %				sbb=0.2 %	sbb=0.5 %	sbb=1 %	sbb=2.8 %
		replicate 1	replicate 2	replicate 3		replicate 1	replicate 2	replicate 3		replicate 1	replicate 2	replicate 3		replicate 1	replicate 2	replicate 3
Study 1	unit 1	100.1	100.52	100.57		98.286	98.121	100.51		105.57	92.88	111.15		92.476	102.33	105.67		1.0002	1.017	0.99721	0.97439
	unit 2	100.54	100.51	99.771		97.365	101.41	102.8		102.33	91.742	112.61		95.583	101.42	99.602		1.0018	0.99598	0.98729	1.0371
	unit 3	99.141	100.86	99.583		94.911	98.504	93.743		90.38	99.983	81.403		92.907	106.3	110.97		1.0023	0.99956	1.0051	0.9933
	unit 4	97.337	98.431	101.41		103.83	98.551	100.61		102.55	105.25	93.39		92.219	95.532	96.702		0.99982	0.99632	0.99083	0.98184
	unit 5	99.687	98.933	100.44		95.755	99.102	96.647		103.18	99.344	99.58		101.66	112.36	106.76		1.002	1.0027	1.0179	1.0074
	unit 6	99.325	97.952	96.337		98.887	102.77	98.739		103.19	101.83	103.31		98.052	88.385	106.14		1.0019	1.0052	1.0114	1.0414
	unit 7	100.26	98.968	100.4		97.092	100.55	104.12		104.35	99.835	104.31		112.38	89.873	118.12		0.99791	1.0015	1.0146	0.97011
	unit 8	99.599	100.32	99.026		96.436	103.46	102.58		95.271	97.899	104.24		95.654	102.59	105.37		1.0008	1.0065	0.99588	0.98692
	unit 9	100.98	98.523	100.31		98.163	95.595	96.898		104.05	100.52	103.08		92.486	102.43	101.04		0.99908	1.0005	1.0215	0.97272
	unit 10	99.797	99.122	99.817		95.972	97.639	96.117		111.94	104.88	105.02		105.42	97.638	92.674		0.99833	0.99237	1.0153	1.0281
	unit 11	99.133	98.265	99.96		98.948	97.658	104.88		104.44	103.23	99.562		101.57	98.315	114.55		0.99884	0.99909	0.99805	1.0098
	unit 12	99.294	100.42	101.86		101.42	100.49	101.46		95.529	99.944	99.162		99.498	104.09	102.28		0.99597	1.0024	0.98201	0.99376
	unit 13	100.03	100.55	100.42		99.548	101.29	98.917		97.242	101.09	88.269		101.23	107.33	106.68		1.0016	1.0024	0.99706	1.0359
	unit 14	100.66	98.568	100.18		98.766	105.45	97.926		100.73	99.053	107.37		96.331	106.13	99.403		0.99892	1.008	0.98999	1.0016
	unit 15	101.43	98.234	98.989		102.71	99.744	97.525		105.55	103.14	96.807		113.71	99.043	87.534		1.0013	1.0044	1.0052	1.0401
Study2	unit 1	99.815	100.39	99.023		92.281	100.3	100.28		102.28	98.783	93.501		85.885	102.3	96.662		0.99777	1.0035	1.0022	0.97123
	unit 2	100.41	99.645	100.4		103.86	109.71	100.04		100.27	94.411	94.41		84.748	104.32	99.155		1.0028	0.99636	0.99065	1.0197
	unit 3	100.23	101.37	99.105		104.36	103.26	100.92		95.354	98.258	104.5		102.13	115.75	94.241		0.99958	0.99704	1.0026	0.9708
	unit 4	98.413	102.38	100.64		101.99	93.854	97.941		106.31	95.347	99.448		104.29	103.89	104.96		1.0014	0.99904	0.99218	0.98093
	unit 5	98.668	98.458	98.57		106.08	103.28	104.04		103.31	97.134	97.299		108.39	110.44	118.44		0.99929	1.0063	1.0104	1.0439
	unit 6	100.55	100.9	98.923		98.985	99.795	103.32		101.49	106.27	102.49		99.244	99.687	102.38		0.99962	1.0073	0.99921	0.99258
	unit 7	99.787	98.953	100.91		101.74	98.798	100.24		100.74	98.68	109.1		98.404	85.849	101.73		1.0016	1.0036	0.99531	0.98465
	unit 8	99.686	101.91	99.748		98.426	104.55	99.177		93.601	101.98	98.008		109.23	90.181	93.879		0.99929	0.99824	0.9818	0.9731
	unit 9	100.06	100.32	100.25		99.906	96.814	94.752		102.78	101.64	103.27		113.36	71.886	91.607		0.99597	0.99595	1.0001	1.0242
	unit 10	99.945	99.718	100.17		101.28	98.89	103.71		99.437	94.471	102.64		113.53	100.66	101.41		1.0029	1.0028	0.99465	0.97289
	unit 11	100.45	101.15	97.933		100.92	103.84	100.52		93.31	101.72	96.762		102.24	90.696	100.09		0.99986	1.0001	0.99802	0.95731
	unit 12	100.61	99.696	99.942		91.477	99.432	98.071		95.235	106.77	111.26		97.124	108.34	85.186		0.99854	0.99638	1.0058	1.0345
	unit 13	98.063	99.23	100.42		103.54	105.07	103.65		101.53	90.694	103.72		92.151	94.553	87.543		1.0033	0.99642	0.9965	1.0066
	unit 14	100.42	101.41	99.652		100.73	96.436	102.7		101.66	96.287	98.092		98.455	94.409	93.592		0.99884	1.0008	1.0039	0.93858
	unit 15	100.63	99.732	101.98		102.02	98.62	96.827		101.19	97.578	91.061		99.85	97.592	97.333		0.99684	0.9992	1.0017	0.96123
Study 3	unit 1	99.482	100.13	99.018		98.208	99.951	96.452		101.16	98.422	103.13		103.64	108.16	108.18		0.9997	0.99548	0.99039	0.96657
	unit 2	101.79	101.24	101.87		105.61	98.526	105.93		95.669	90.272	96.183		91.863	111.83	108.71		0.99975	1.0047	0.99126	0.99653
	unit 3	99.635	100.97	100.59		96.763	96.592	108.85		87.747	101.35	101.05		94.026	105.14	89.14		1.0013	1.0047	0.98377	0.99651
	unit 4	99.718	98.927	100.18		98.529	100.55	99.277		102.96	96.423	101.03		98.341	101.91	86.483		1.0002	0.99803	1.0028	0.99536
	unit 5	98.723	100.24	100.54		103.15	101.01	104.26		100.83	94.672	96.632		95.782	93.962	118.25		1.0006	0.99938	1.0109	1.0254
	unit 6	98.165	100.82	98.734		99.221	103.38	101.59		114.08	104.86	100.76		80.944	88.209	97.566		1.0026	0.99597	1.0005	1.0504
	unit 7	100.45	99.691	99.303		101.83	96.986	97.749		99.499	103.13	99.627		96.743	94.149	115.1		1.0001	1.0083	1.0006	0.97654
	unit 8	99.679	99.111	99.645		95.636	99.54	97.438		102.81	96.229	95.486		89.233	89.487	95.515		1.004	0.99946	1.0086	1.0099
	unit 9	100.29	100.45	98.534		101.09	99.83	104.22		96.989	99.628	105.19		106.36	97.977	98.884		1.001	1.005	0.99277	1.0243
	unit 10	100.04	101.52	99.08		97.849	97.63	102.38		98.337	111.1	96.614		98.025	94.992	102.79		0.99743	0.9983	0.9924	1.0015
	unit 11	99.256	100.36	101.12		98.041	102.68	101.44		108.17	96.57	97.342		100	93.23	95.514		0.99877	0.99412	0.99859	1.012
	unit 12	100.74	99.614	98.562		97.936	96.221	102.45		105.67	99.144	95.689		119.82	104.91	100.98		0.99957	0.99503	1.0069	1.0367
	unit 13	99.201	98.978	101.27		100.7	99.257	103.35		101.34	100.72	94.556		93.025	103.89	93.015		1.0019	0.99212	0.98856	1.0064
	unit 14	99.665	100.09	100.3		95.624	97.426	100.9		96.955	100.86	101.18		103.39	96.464	90.085		0.99621	1.0053	1.0082	0.97823
	unit 15	99.64	99.148	101.38		102.21	99.886	97.043		102.96	95.982	97.266		92.104	108.57	97.73		1.0004	1.0013	0.99219	0.91983
Study 4	unit 1	99.654	100.35	100.16		93.858	100.69	100.86		105.43	109.74	97.212		109.91	105.29	96.711		1.0053	0.99954	1.0015	0.95168
	unit 2	100.02	101.87	98.542		97.59	101.27	104.86		101.29	94.951	96.088		99.034	114.82	83.199		1.0032	1.003	0.99814	1.0204
	unit 3	98.793	98.839	99.316		103.29	94.468	100.18		101.44	107.34	98.387		102.53	107.08	111.84		0.99688	1.0019	0.98781	0.9955
	unit 4	101.17	100.09	99.045		101.17	99.443	99.919		94.545	98.32	99.053		95.182	103.64	118.39		1.0009	0.99239	1.0016	1.0328
	unit 5	99.322	100.05	100.26		102.13	98.207	105.39		95.005	102.23	100.3		114.26	100.24	94.71		0.99746	1.0028	0.99153	0.99015
	unit 6	100.9	99.151	98.668		98.518	99.428	102.36		96.609	101.64	97.474		97.728	91.762	105.91		0.99775	0.99618	1.0119	1.0004
	unit 7	100.46	97.804	99.44		98.316	103.25	98.859		97.317	93.032	106.82		102.41	111.76	95.802		1.0004	1.0073	0.99348	1.033
	unit 8	99.838	100.63	100.19		97.24	100.35	107.15		104.55	97.277	92.379		113.98	105.36	100.02		0.99903	1.0029	0.99291	0.95522
	unit 9	100.24	98.532	100.55		101.4	100.43	107.69		103.61	100.38	102.87		94.561	86.949	94.423		0.99445	0.99322	1.0073	1.0419
	unit 10	100.15	102.88	97.688		100.28	102.72	101.27		93.443	98.557	99.474		88.114	94.321	113.59		0.99866	0.99654	1.0114	0.98908
	unit 11	99.105	98.77	100.11		104.29	100.33	96.739		103.95	110.72	100.7		96.561	111.28	104.36		1.0004	0.99638	1.0253	1.0386
	unit 12	100.26	99.739	99.931		98.857	105.43	98.262		99.344	97.186	96.203		98.174	98.736	88.006		0.99809	1.0055	1.0113	1.0018
	unit 13	98.355	101.12	99.779		98.472	100.08	99.928		96.553	97.833	106.16		96.328	95.03	98.323		0.99914	1.0028	1.0083	0.99772
	unit 14	99.143	101.03	100.37		96.335	100.05	102.7		92.065	102.34	104.53		116.04	100.96	104.55		0.99926	1.0009	0.99883	0.98512
	unit 15	100.26	99.642	98.355		98.417	103.45	92.587		96.068	94.823	107.37		98.159	100.78	108.54		0.99935	0.99768	0.99496	0.95484
Study 5	unit 1	98.99	100.83	100.15		100.93	100.16	99.199		100.92	102.49	96.643		87.265	97.356	85.714		0.99715	1.0008	1.0225	1.0146
	unit 2	99.187	99.329	101.03		103.1	100.89	103.39		104.21	90.922	98.355		110.06	121.36	103.54		0.99991	0.99808	1.019	0.99935
	unit 3	99.244	99.098	99.931		105.4	98.019	100.54		95.532	93.981	98.954		117.23	104.95	93.665		0.99742	1.0076	1.005	1.0045
	unit 4	100.65	102.09	99.807		100.86	104.04	93.418		101.43	97.086	108.39		93.295	95.242	109.48		1.0021	0.9965	0.99079	0.96042
	unit 5	99.012	98.169	100.04		101.6	96.515	104.46		106.05	99.6	94.213		105.16	100.23	113.42		0.99727	0.9994	0.99165	0.99238
	unit 6	100.01	99.75	100.61		101.1	98.799	99.877		100.31	103.75	101.78		101.09	98.829	93.868		1.0013	1.0005	0.99645	0.99142
	unit 7	100.24	98.421	99.07		95.345	99.291	99.877		106.14	100.18	103.57		91.693	93.048	95.754		0.99969	1.0054	1.0058	1.0301
	unit 8	98.994	99.378	99.685		96.876	98.343	96.259		96.265	106.19	106.24		93.577	102.94	96.312		0.99841	0.99337	0.99601	1.0069
	unit 9	98.31	99.613	101.03		98.191	99.593	102.74		103.51	102.01	105.32		83.159	102.67	84.23		1.003	0.99454	1.0044	0.97353
	unit 10	99.869	100.34	101.18		103.06	102.87	97.073		107.01	107.53	103.73		102.75	91.714	108.02		1.004	0.993	0.99797	0.99141
	unit 11	98.917	99.977	99.3		98.464	100.91	94.563		101.75	91.982	106.34		95.125	99.139	105.35		1.0008	1	1.0106	1.0201
	unit 12	98.937	99.434	100.42		101.61	99.514	100.82		108.4	99.649	89.815		95.506	107.46	91.889		0.99809	1.001	0.99257	1.0247
	unit 13	100.44	98.616	102.15		98.499	99.316	102.67		105.17	100.62	98.34		100.1	91.705	105.85		0.99996	0.99343	0.99763	0.97062
	unit 14	101.72	98.929	99.863		100.41	101.43	95.428		99.708	97.442	108.93		99.273	110.1	100.81		1.0025	1.0082	1.0076	1.0245
	unit 15	99.712	101.43	100.04		100.04	101.96	97.882		97.018	108.83	105.89		102.42	105.42	96.559		0.9984	1.0065	1.0051	1.0457
Study 6	unit 1	101.8	99.116	100.71		97.738	102.84	99.402		92.732	90.861	96.767		87.691	106.6	104.08		1.003	1.0021	0.98959	1.0125
	unit 2	101.16	98.838	99.712		101.29	98.989	101.64		96.025	95.09	100.53		96.967	93.757	94.986		1.0006	1.0009	1.0054	1.0051
	unit 3	102.58	101.29	100.04		101.59	100.18	98.811		99.747	106.65	100.93		99.864	104.32	99.925		0.99683	0.99459	1.0046	0.95924
	unit 4	99.286	98.45	99.93		102.93	103.28	97.811		105.16	94.012	99.863		97.686	94.397	95.475		1.0014	0.99329	0.99599	1.0019
	unit 5	98.17	100.48	99.844		100.82	102.49	99.37		92.139	100.35	105.6		112.26	101.36	96.446		0.99982	0.98948	0.98967	0.97377
	unit 6	98.925	100.32	99.212		95.796	97.684	96.722		97.829	103.84	96.833		100.06	94.79	99.02		0.99887	0.99991	0.99425	0.94683
	unit 7	98.967	102.59	99.031		103.05	100.38	104.84		108.34	105.14	98.449		100.11	94.37	97.513		0.99709	0.99365	0.9999	0.98589
	unit 8	100.61	99.658	101.26		105.31	106.96	95.29		108	95.492	101.16		106.23	90.087	95.692		0.99989	0.9966	0.99796	0.96422
	unit 9	99.052	101.69	100.94		100.5	101.41	101.49		102.28	103.75	96.823		91.034	112.3	91.152		0.99902	1.0019	1.0152	1.0541
	unit 10	99.187	99.095	99.697		99.514	100	96.912		111.94	98.212	107.46		113.78	111.52	85.958		1.0003	0.99992	1.0058	1.0004
	unit 11	100.05	100.19	99.435		105.05	106.46	102.43		103.69	106.4	95.956		96.502	110.1	95.859		1.0041	1.0039	0.99991	1.0253
	unit 12	100.91	99.646	99.064		95.049	95.975	99.253		103.76	100.89	102.95		94.427	101.28	97.14		0.99797	0.99636	1.0177	0.98019
	unit 13	99.683	99.837	100.81		99.295	101.78	107.05		97.54	98.61	96.736		107.59	115.14	110.93		1.0001	1.0036	1.0117	0.98424
	unit 14	100	100.13	98.432		96.871	100.43	97.899		100.98	105.62	102.73		107.79	103.34	98.152		0.99882	0.99962	0.99948	1.0052
	unit 15	99.709	99.989	99.201		94.826	96.924	103.33		96.02	108.15	92.398		108.81	110.11	107.04		1.0012	0.9969	1.0132	0.96888
Study 7	unit 1	99.332	97.853	98.627		99.634	97.61	103.89		107.88	99.69	95.3		101.97	97.941	103.29		0.99969	1.0007	1.0027	0.97582
	unit 2	99.734	100.31	99.89		98.628	102.34	104.05		99.811	103.86	92.997		99.954	94.106	95.939		1.0027	1.0002	0.99738	1.0514
	unit 3	101.79	99.403	99.834		103	102.85	97.725		100.9	92.279	104.17		93.918	107.49	103.76		1.001	1.0004	0.97876	0.98606
	unit 4	98.518	98.275	99.986		99.692	105.08	103		91.29	103.93	102.91		111.06	99.639	96.634		0.99995	0.99916	0.99939	1.005
	unit 5	101.8	102.68	99.468		98.848	102.78	103.36		107.36	94.26	100.86		94.398	96.198	83.529		1.0022	1.0003	1.0124	0.96071
	unit 6	99.859	101.05	99.967		101.39	98.673	104.37		96.533	100.28	99.913		114.45	99.802	102.02		1.0016	0.99676	1.0129	0.99182
	unit 7	100.37	99.662	100.54		98.881	94.978	102.41		98.38	102.3	109.39		118.21	107.11	90.829		1.0006	0.99176	0.99013	1.0022
	unit 8	99.537	99.778	100.26		99.763	98.093	101.02		102.83	99.623	102.84		111.05	89.906	100.95		1.0001	1.0016	0.97844	0.97599
	unit 9	100.75	98.882	101.34		98.634	95.649	104.19		104.63	94.105	105.04		90.447	89.497	115.43		0.99978	1.0015	1.0086	1.0415
	unit 10	99.577	99.344	99.382		98.637	95.722	100.88		96.284	102.02	99.949		101.31	100.1	100.74		1.004	1.0064	0.99994	0.94033
	unit 11	101.01	101.07	98.968		100.67	99.811	102.52		99.69	101.19	108.28		94.991	96.669	102.44		1.0006	1.0059	0.99533	0.99731
	unit 12	100.26	97.952	99.168		102.48	100.18	99.046		97.209	99.463	106.02		102.44	95.475	93.393		1.0018	0.99503	1.0016	0.99874
	unit 13	100.24	100.97	101.04		100.44	98.359	96.993		89.333	95.025	114.04		81.873	100.25	100.92		1.0018	1.0112	0.9908	0.98788
	unit 14	100.76	99.718	100.38		103.64	99.725	101.35		102.31	94.327	99.747		94.248	118.34	108.65		0.99813	0.99486	1.0056	1.0271
	unit 15	98.637	100.52	101.23		99.366	98.909	101.99		104.53	91.869	96.437		106.73	97.679	92.347		1.0002	1.004	0.98432	0.9987
Study 8	unit 1	98.968	100.79	101.61		98.293	100.38	93.494		97.623	107.79	100.92		106.8	75.071	109.44		0.99939	1.0071	0.98549	0.9853
	unit 2	100.3	100.77	100.8		99.218	97.942	106.19		95.612	114.27	99.701		107.56	112.43	91.552		0.99898	0.99135	1.0037	1.0065
	unit 3	100.26	98.855	98.617		102.72	100.08	104.11		105.03	98.932	103.88		100.41	108.34	97.115		0.9973	0.99354	0.99373	0.99816
	unit 4	99.862	99.605	99.063		104.59	95.881	97.666		97.992	98.493	103.29		96.611	102.72	92.577		1.0042	0.99784	1.0141	0.99993
	unit 5	101.72	100.75	99.124		106.19	101.58	104.1		99.988	95.39	101.93		104.83	100.59	90.928		0.99933	1.0002	1.0036	0.99591
	unit 6	98.724	101.77	100.2		105.24	100.72	98.385		104.86	102.38	99.239		105.87	101.15	98.266		0.99793	1.0018	0.99132	0.98982
	unit 7	98.867	100.34	98.855		101.22	103.43	101.05		92.798	100.82	101.92		111.22	99.057	107.64		0.99945	0.9986	1.0069	0.95575
	unit 8	101.23	97.426	100.69		101	102.1	103.23		102	103.8	93.787		101.09	88.889	93.706		0.9998	1.0034	0.9963	0.99757
	unit 9	98.108	98.752	99.589		99.16	100.6	101.09		92.499	97.332	102.45		96.504	102.36	99.151		0.99744	0.99506	0.99118	1.0448
	unit 10	99.324	100.63	102.34		100.81	99.813	105.61		100.51	100.99	98.616		101.73	114.23	97.639		0.99989	0.99234	1.0115	0.97075
	unit 11	102.61	99.985	101.2		99.579	102.8	98.881		95.573	97.069	98.813		98.181	82.93	79.41		0.997	0.99396	1.0017	1.0547
	unit 12	101	99.617	98.625		100.65	99.866	99.714		100.17	101.96	111.13		99.149	96.963	104.69		1.0022	1.0003	0.99575	1.0664
	unit 13	99.204	99.555	102.23		98.292	99.928	101.19		99.205	97.79	86.744		97.538	100.41	103.17		0.99887	1.0047	1.0055	1.0536
	unit 14	99.99	99.105	98.702		99.888	103.26	101.65		102.68	100.53	98.758		105.07	97.738	105.3		1	1.0017	0.98991	0.98697
	unit 15	98.888	99.443	100		95.709	104.61	97.462		101.5	103.82	93.376		115.4	117.38	92.485		0.99913	0.99799	1.0023	1.0246
Study 9	unit 1	99.512	100.01	100.18		100.43	100.17	95.5		100.39	97.795	103.1		102.03	99.259	96.436		0.99934	1.002	0.98602	0.99636
	unit 2	100.57	101.1	98.495		98.549	100.8	97.789		98.564	98.067	106.85		100.04	86.595	95.38		0.99779	0.99235	0.98938	1.0196
	unit 3	99.426	99.748	100.65		101.97	103.32	96.82		95.148	98.955	95.1		85.971	95.264	103.36		1.0006	1.0016	0.99618	0.9218
	unit 4	101.41	98.901	100.42		98.568	104.03	97.256		101.82	99.964	95.878		100.77	103.27	101.55		1.0015	0.99699	1.0015	0.99704
	unit 5	99.379	101.16	100.25		99.395	103.19	99.484		104.94	103.53	99.208		101.03	89.745	95.432		0.99729	0.99283	1.003	1.007
	unit 6	98.521	101.17	98.288		98.495	100.12	98.373		96.628	97.987	104.91		93.432	104.48	98.418		0.99945	1.0033	0.99358	0.9784
	unit 7	100.95	100.57	99.918		101.17	100.23	102.87		96.171	103.07	93.253		102.84	100.34	97.635		0.99805	0.99888	0.99335	1.0081
	unit 8	98.919	98.077	100.11		96.618	102	99.49		98.882	101.71	98.812		100.7	102.57	96.362		1.0008	0.99311	0.99851	0.96241
	unit 9	100.96	102.01	100.04		102.15	98.479	98.401		92.475	99.227	99.591		85.735	92.156	104.11		0.99927	1.0036	1.0112	0.94354
	unit 10	99.526	99.955	99.054		99.574	104.53	99.467		100.56	95.75	94.776		102.36	94.004	99.616		0.99723	1.0011	1.0092	0.96215
	unit 11	99.559	100.73	101.03		101.28	101.32	106.45		93.047	99.581	100.55		96.538	92.676	105.87		0.99942	0.99718	1.0021	0.93192
	unit 12	99.499	99.141	99.105		100.86	99.45	97.188		105.52	95.693	103.59		98.83	104.43	90.627		1.0034	1.0018	1.015	1.0077
	unit 13	99.83	98.795	102.11		93.563	100.99	97.147		94.372	96.105	100.91		96.522	109.94	90.147		0.99697	0.99524	0.99212	0.961
	unit 14	101.48	99.516	101.65		104.61	101.12	100.24		92.788	107.39	90.025		104.54	104.68	97.002		0.99538	1.0003	1.0157	1.0124
	unit 15	98.733	99.489	100.52		99.506	105.59	101.2		100.25	105.55	92.135		106.44	100.04	107.72		1.0011	0.99828	0.99284	0.98818
Study 10	unit 1	100.98	101.76	101.24		100.91	98.362	98.255		94.25	97.37	99.479		107.05	93.829	83.791		1.004	0.99973	1.0021	0.99947
	unit 2	102.77	100.58	99.689		99.666	108.46	102.13		98.039	100.27	99.191		95.967	98.191	93.299		1.0005	0.99315	1.0056	1.0224
	unit 3	100.25	101.07	98.767		102.05	97.362	95.194		101.37	96.978	92.945		93.573	104.53	99.123		1.0021	0.99345	0.98606	1.0091
	unit 4	100.35	100.39	99.878		99.019	100.9	99.074		99.423	93.717	105.86		97.152	98.161	102.55		0.99803	0.99243	1.0031	1.0051
	unit 5	100.21	101.17	100.25		93.719	99.017	101.5		102.62	104.45	101		101.64	94.342	95.012		1.0002	0.99899	0.98727	1.0493
	unit 6	102.58	99.555	100.1		96.903	98.715	99.879		112.53	107.76	109.36		99.284	97.04	97.636		1.0038	0.9948	0.99612	1.0556
	unit 7	99.575	100.14	99.105		99.276	102.15	102.76		110.11	106.81	99.312		113.78	104.46	94.721		1.0014	0.99979	1.0037	1.0059
	unit 8	100.11	98.659	100.96		98.463	104.09	101.28		110.02	100.48	106		97.461	102.75	85.894		1.0013	0.9984	0.99636	1.0181
	unit 9	99.182	99.898	99.528		100.74	101.69	97.124		104.57	102.77	105.87		89.654	98.859	99.246		1.0006	1.0041	1.0076	1.0434
	unit 10	99.436	99.337	100.27		96.209	98.2	101.53		101.88	92.254	96.193		98.907	94.394	106.67		1.0002	1.0025	0.99124	1.019
	unit 11	100.06	99.634	102.43		99.835	102.22	100.25		96.088	98.244	98.705		91.114	107.98	87.456		1.0005	0.99741	0.99919	0.998
	unit 12	99.93	101.24	100.38		97.552	99.463	103.08		93.779	101.81	104.96		88.173	106.35	92.702		0.99745	0.99638	0.99259	0.96053
	unit 13	99.421	100.59	100.72		103.09	95.576	101.97		101.33	99.574	94.253		116.82	105.31	98.884		0.99691	0.99914	1.0115	1.0234
	unit 14	98.358	99.376	100.6		103.29	104.71	96.407		98.677	99.882	92.347		103.77	83.832	95.569		0.99682	0.996	0.997	1.0109
	unit 15	100.75	100.07	99.13		100.41	105.76	101.11		101.47	94.274	109.27		93.69	106.16	92.753		1.004	1.0009	1.0173	0.98341
Study 11	unit 1	101.48	99.574	100.14		108.27	101.87	98.369		96.965	106.65	113.7		101.21	96.138	104.79		1.0017	0.99906	1.0131	0.98024
	unit 2	101.16	100.83	99.873		101.93	103.1	97.948		105.4	98.908	96.591		101.89	105.02	108.33		0.99964	0.99966	1.0006	0.94038
	unit 3	98.969	99.708	100.36		102.8	101.41	104.62		104.61	100.41	92.797		102.5	102.54	98.077		0.99883	0.99564	0.99884	1.0063
	unit 4	101.24	100.19	99.262		97.559	99.936	100.99		105.47	95.408	104.12		92.518	109.9	108.68		0.99841	1.0031	1.0037	1.0037
	unit 5	101.08	101.36	99.526		104.97	103.81	101.6		96.714	97.998	103.74		106.33	93.593	80.184		0.99789	0.99208	1.0175	0.99244
	unit 6	100.8	98.145	102.03		97.209	101.73	103.86		98.457	101.34	109.81		98.43	99.893	107.54		1.0015	1.0048	1.0015	1.008
	unit 7	98.828	101.82	100.43		101.51	95.607	104.67		93.759	103.95	103.3		94.243	108.54	101.69		0.99912	1.0004	0.99262	0.98426
	unit 8	101.21	100.8	99.769		96.738	103.06	96.506		102.37	98.529	92.595		97.049	101.72	96.093		1.0012	1.0105	1.0018	0.96204
	unit 9	99.736	100.51	102.57		98.017	103.83	93.512		95.54	105.58	93.821		109.35	97.616	105.03		1.0032	1.004	1.0226	0.98128
	unit 10	101.63	99.563	99.905		96.872	99.774	98.441		96.413	102.08	102.66		103.35	100.63	100.19		0.99667	0.9967	1.0017	1.0071
	unit 11	101.01	101.66	100.28		95.558	102.38	103.97		98.977	99.284	103.4		89.626	97.736	95.73		0.99939	1.003	1.011	0.99012
	unit 12	100.73	99.928	97.848		101.65	97.836	98.821		111	94.493	98.723		95.549	113.85	95.032		1.0024	0.99875	1.0046	0.99929
	unit 13	99.943	99.259	101.35		104.13	99.042	94.699		102.91	91.493	98.565		99.262	95.115	94.45		1.0005	0.99717	0.9995	0.97523
	unit 14	99.379	99.646	100.3		99.442	96.017	95.217		103.6	92.647	98.598		93.999	101.04	83.205		1.0015	1.0011	1.0168	1.0078
	unit 15	100.5	100.92	99.586		100.72	96.925	102.78		97.73	91.786	94.718		92.477	104.64	104.42		0.9996	1.0009	1.0073	0.97843
Study 12	unit 1	99.487	100.42	101.63		102.82	100	100.73		107.76	102.11	96.925		85.248	92.307	90.125		0.99752	1.0011	1.0047	1.0035
	unit 2	98.709	99.198	101.28		99.494	106.72	102.09		106.05	98.994	104.14		95.047	89.971	96.917		1.0022	0.99643	1.0003	1.0641
	unit 3	99.946	99.49	99.513		95.964	104.9	98.909		98.489	97.049	94.502		103.12	109.34	97.746		1.0003	1.0055	0.9938	1.0263
	unit 4	100	100.4	101.05		95.846	102.02	97.153		97.958	95.857	98.616		101.98	118.71	98.773		0.99915	0.99871	1.0164	0.9944
	unit 5	100.72	100.6	99.702		100.03	97.783	96.863		97.301	103.24	101.83		104.35	107.07	97.546		0.99959	0.99651	0.98535	0.98276
	unit 6	99.21	101.17	100.91		100.13	103.63	102.85		95.331	97.994	102.89		79.237	92.265	105.01		1.0014	0.9921	0.99995	1.0294
	unit 7	100.17	100.01	102		99.917	96.558	104.81		95.86	101.31	92.921		102.52	105.35	112.89		0.99853	0.99351	1.0115	0.98644
	unit 8	99.53	98.704	99.304		103.54	99.244	97.756		93.412	99.545	98.933		103.32	91.841	100.19		0.99554	0.995	0.99441	0.96827
	unit 9	101.14	99.903	98.946		100.04	99.571	102.78		106.42	97.847	106.06		98.538	114.35	101.23		1.0042	1.0033	0.98878	1.0153
	unit 10	99.951	101.66	98.486		101.22	103.18	99.739		98.571	101.78	112.44		98.924	106.15	107.38		1.0011	1.0016	1.0034	0.96459
	unit 11	100.53	99.361	99.356		96.426	98.928	99.688		92.944	100.26	84.122		85.214	101.68	97.368		1.0003	1.0102	1.0118	0.98374
	unit 12	100.4	101.38	99.103		98.633	103.09	103.56		103.99	99.001	98.721		115.26	101.63	100.98		0.99874	0.99926	0.9786	0.9875
	unit 13	100.63	98.25	100.16		99.571	97.835	101.39		102.05	103.48	99.024		93.121	87.23	99.493		1.0032	0.99671	0.99504	1.0193
	unit 14	100.45	100.22	98.047		98.943	95.574	99.235		100.87	99.211	108.82		102.97	92.474	97.526		0.99729	1.0046	1.0145	0.99926
	unit 15	99.943	101.55	102.26		95.841	100.65	101.32		101.22	101.03	97.058		92.953	105.86	82.369		1.0016	0.98977	0.98153	0.95147
Study 13	unit 1	98.778	99.44	99.601		99.159	99.506	100.14		107.57	99.731	103.04		110.49	112.14	103.61		1.0006	0.99194	1.0059	0.93525
	unit 2	101.05	97.715	100.53		98.527	97.905	98.707		106.2	100.74	97.979		98.233	106.2	101.95		1.0025	1.0009	0.99539	0.97929
	unit 3	101.12	99.199	100.12		105.75	96.355	97.857		98.397	97.532	101.03		104.92	105.6	104.02		1.0013	0.99658	1.0041	0.97793
	unit 4	99.396	99.522	100.99		96.357	98.627	100.31		102.81	91.972	95.845		99.145	90.31	93.981		1.0016	1.0037	0.99631	1.0121
	unit 5	100.22	101.46	100.04		101.01	104.73	96.774		96.699	98.13	105.08		93.673	103.8	109.7		0.99863	1.007	1.0111	1.0145
	unit 6	98.777	99.325	98.433		99.371	106.03	96.59		101.87	105.13	103.79		99.212	101.66	96.658		0.99939	1.0138	0.98974	1.0172
	unit 7	99.79	99.899	100.1		99.614	101.32	99.822		101.74	102.93	106.4		100.02	105.37	100.65		0.99897	0.99025	0.98734	1.0095
	unit 8	100.49	101.1	99.918		101.82	103.14	103.33		91.4	100.25	102.61		102.54	80.836	110.87		0.99893	0.99518	1.0146	0.98155
	unit 9	99.08	100.4	100.09		100.62	97.563	101.99		99.539	95.926	96.228		101.34	96.371	100.83		1.0023	1.0018	0.99847	1.047
	unit 10	102.3	100.23	99.769		97.011	99.658	101.38		100.48	103.36	106.06		104.12	104.39	104.02		0.99911	0.9901	1.0054	1.0718
	unit 11	100.21	100.05	100.31		103.94	99.933	100.23		102.35	90.741	106.68		91.012	99.361	109.16		1.0008	1.0054	1.0074	1.0022
	unit 12	100.78	98.537	98.756		97.232	103.79	102.26		105.61	106.33	100.43		89.24	110.61	86.247		0.99945	0.99676	1.0037	1.0156
	unit 13	99.742	101.83	100.28		99.883	101.81	104.65		91.013	89.565	105.41		100.64	114.84	101.91		1.0002	0.99593	1.0159	1.0014
	unit 14	99.886	100.43	101.34		96.696	102.26	95.179		95.918	108.07	96.562		94.216	102.13	92.131		0.9977	1.0034	1.0124	0.96691
	unit 15	99.964	101.08	100.64		96.461	99.599	98.044		93.056	88.849	104.69		104.29	107.31	99.032		1.0013	0.99508	0.97591	0.9368
Study 14	unit 1	101.89	99.983	99.453		98.452	95.598	96.037		99.047	95.683	101.19		100.24	110.35	103.66		1.0015	0.99834	1.0068	0.94558
	unit 2	99.999	99.25	99.801		97.082	98.951	101.17		90.668	89.666	99.467		102.67	99.743	116.1		0.99899	0.99323	1.0093	0.94922
	unit 3	101.12	98.756	100.4		99.591	100.04	102.21		108.38	98.696	99.326		112.65	103.54	106.04		1.0011	0.99666	1.004	0.96179
	unit 4	101.1	100.56	98.427		97.138	101.67	95.266		91.297	101.91	96.263		85.777	96.41	96.333		1.0007	1.0033	1.0061	1.0296
	unit 5	101.97	99.492	99.279		103.81	104.46	100.08		91.112	99.242	110.44		92.662	92.405	94.361		0.99855	0.98922	0.99533	1.026
	unit 6	98.22	100.4	100.28		97.221	100.72	101.54		101.27	99.731	98.93		106.07	102.97	105.14		0.99848	1.0003	1.0105	1.018
	unit 7	100.08	100.38	99.642		100.59	103.17	98.83		96.531	103.69	100.92		85.111	107.52	106.44		0.99871	1.0105	0.99652	0.95967
	unit 8	100.42	100.41	99.791		101.74	99.611	99.214		100.77	97.9	102.26		92.788	93.517	104.94		1	1.0019	1.0102	1.0039
	unit 9	98.336	98.804	100.46		97.252	97.616	103.18		102.92	101.73	98.313		96.787	98.879	104.77		0.9993	1.0037	0.97738	0.98009
	unit 10	98.671	100.52	99.68		101.03	105.45	102.91		100.11	100.24	104.18		106.06	108.44	107.53		0.99843	1.0018	1.0182	1.0241
	unit 11	101.43	100.07	99.316		97.987	90.708	96.437		93.714	102.83	103.18		96.301	104.51	93.274		1.0012	1.0042	0.99994	0.97127
	unit 12	99.733	99.298	98.774		98.746	100.63	96.83		97.807	98.473	95.551		94.191	100.75	89.598		1.0008	0.99687	0.99919	1.0125
	unit 13	98.481	98.792	100.23		100.04	98.459	100.47		98.998	100.02	93.2		101.19	126.36	96.091		0.99731	1.0036	1.0115	0.96897
	unit 14	101.08	100.86	99.258		96.556	98.441	103.82		110.31	97.708	94.411		107.75	88.731	104.04		1.0058	1.0034	0.99933	0.9939
	unit 15	99.219	99.37	99.329		102.32	98.597	101.7		98.207	98.521	92.465		106.65	103.08	112.89		0.99616	0.99134	1.0063	1.023
Study 15	unit 1	99.287	101.93	101.35		99.764	100.82	97.804		89.446	102.22	99.207		97.152	86.372	109.99		1.0003	1.0006	1.0025	0.97677
	unit 2	99.165	98.316	97.609		101.98	100.08	99.246		99.459	100.69	98.915		100.69	104.13	97.182		1.0014	0.99862	1.0099	1.0207
	unit 3	98.262	100.57	99.853		97.351	100.83	97.324		107.12	101.42	109.06		118.44	110.45	109.2		0.99846	0.99855	0.99475	0.99117
	unit 4	98.91	97.507	99.052		99.104	96.383	97.843		103.98	98.967	103.46		93.002	94.379	105.67		1.0012	1.007	0.99836	0.99866
	unit 5	99.164	100.75	98.667		98.296	99.695	97.797		104.23	102.15	90.895		108.66	104.95	104.84		1.0002	0.99599	0.99782	0.97255
	unit 6	100.06	100.86	99.746		95.31	100.84	98.971		93.842	101.57	106.8		94.231	106.79	104.47		1.002	1.0048	0.98491	1.0271
	unit 7	100.33	101.86	100.2		98.941	96.333	103.65		106.29	100.27	100.64		96.767	98.066	87.54		0.99908	1.003	0.99675	0.97483
	unit 8	101.09	99.316	99.019		98.481	98.41	94.107		100.87	105.2	101.32		99.707	98.794	108.37		0.99824	0.99773	1.0188	0.98813
	unit 9	99.858	100.2	99.278		99.409	95.476	104.05		97.684	97.041	97.917		106.63	94.77	98.08		1.0038	1.006	1.0129	1.0355
	unit 10	100.5	100.58	100.57		97.351	99.55	100.02		104.79	109.88	99.155		98.378	107.94	115.84		1.0027	0.99411	0.99522	0.96716
	unit 11	98.23	99.357	101.08		104.32	104.94	103.04		100.49	102.04	103.65		88.968	99.905	91.913		1.0018	0.99218	1.0012	0.9921
	unit 12	100.06	100.27	100.62		96.077	98.076	99.299		96.229	97.156	96.63		92.894	108.07	101.77		0.9954	0.99829	1.014	1.0118
	unit 13	101.06	100.63	99.662		96.873	99.801	100.1		103.81	104.1	95.22		94.039	89.361	95.049		0.99949	1.0007	0.99822	1.0358
	unit 14	99.821	99.748	100.27		99.579	104.97	101.65		104.33	101.49	102.9		110.19	95.423	92.887		1	1.0024	1.0118	1.0254
	unit 15	99.463	100.01	98.661		100.01	92.951	99.736		105.26	91.984	100.61		109.92	99.122	92.658		1.0005	1.0035	1.0027	1.0236
Study 16	unit 1	98.611	98.295	99.507		97.805	105.94	96.994		98.341	96.911	105.56		105.44	101.14	98.81		0.99768	1.0011	1.0112	0.96436
	unit 2	98.906	98.907	100.52		90.758	100.65	101.4		102.04	88.567	99.17		103.59	98.801	89.617		0.99778	0.99994	0.99103	0.99194
	unit 3	98.166	100.72	102.28		93.247	96.565	100.72		102.82	84.895	98.678		87.062	101.23	93.729		0.9959	1.0016	0.9949	0.98305
	unit 4	100.63	100.35	100.24		100.11	97.043	101.95		100.33	94.951	94.361		90.732	100.08	88.701		1.0028	1.0005	1.0081	1.0518
	unit 5	98.255	101.28	100.95		103.78	101.58	101.64		95.392	105.36	103.17		108.04	112.04	102.81		0.99887	0.99834	0.99733	1.0062
	unit 6	99.453	100.01	100.25		104.72	100.77	102.88		102.45	91.215	101.39		89.384	99.129	86.047		1.0008	1.0072	0.99733	1.0312
	unit 7	101.19	100.22	100.06		96.668	96.335	103.52		93.592	101.54	92.456		93.245	90.001	93.916		0.99878	0.99882	0.99548	0.97358
	unit 8	98.819	99.598	97.841		102.69	100.54	99.282		99.727	102.46	98.126		99.348	94.899	97.581		0.99778	1.0001	1.0129	0.9927
	unit 9	98.433	100.01	101.12		96.93	98.828	95.488		102.09	102.17	95.82		101.48	86.722	96.926		1.0043	0.99973	0.98595	0.97352
	unit 10	99.469	101.55	98.983		99.574	105.74	94.466		83.658	100.03	103.47		94.251	95.528	108.53		1.0008	0.99648	0.98567	1.0448
	unit 11	100.84	99.858	98.977		108.11	105.22	99.858		103.88	106.39	103.51		105.17	97.468	107.42		1.001	0.99821	0.99609	1.0163
	unit 12	100.48	99.186	99.14		102.95	96.22	99.766		102.36	102.65	97.165		102.7	99.065	107.32		0.99924	1.0027	1.002	1.0087
	unit 13	100.31	101.46	101.63		98.858	100.48	102.73		101.63	98.637	99.558		109.25	90.206	86.657		0.99886	1.0011	1.0068	0.97893
	unit 14	99.594	101.96	99.027		102.86	102.16	98.762		92.869	101.09	97.31		118.26	110.35	86.807		0.99919	0.997	1.0086	1.0001
	unit 15	101.87	98.841	99.025		101.41	93.612	102.35		107.07	103.18	107.01		104.82	117.97	105.21		0.99972	1.0019	1.0069	0.99073
Study 17	unit 1	99.82	100.74	101.47		98.86	95.28	101.32		98.297	96.605	95.628		106.37	82.63	102.69		0.99738	0.99136	0.99384	0.99627
	unit 2	100.65	100.71	99.887		104.42	98.926	103.22		96.591	98.376	101.45		114.23	92.058	100.02		1.0018	1.0006	0.99686	1.0015
	unit 3	100.83	99.773	98.62		104.71	95.804	97.881		96.538	100.1	96.868		104.02	95.855	99.727		1.0007	0.99276	1.0061	0.98683
	unit 4	98.658	102.19	98.569		98.639	104.72	101.86		101.42	98	91.484		98.309	106.57	94.339		1.0013	1.003	0.99845	0.98655
	unit 5	101.24	99.679	97.472		99.448	103.28	99.935		96.877	108.09	97.213		98.05	88.732	101.56		1.0008	1.0013	0.99832	1.0066
	unit 6	98.594	100.11	101.63		101.06	98.11	103.38		99.923	92.092	97.777		110.2	92.262	98.217		1.0006	0.99226	1.0038	1.0139
	unit 7	99.718	97.693	100.75		98.709	95.615	101.68		99.76	99.498	102.19		89.475	98.21	98.788		1.0034	0.99963	1.0108	0.98015
	unit 8	100.12	97.248	100.81		95.54	97.529	98.653		98.055	97.582	98.986		99.849	84.481	86.921		1.0026	1.0076	1.0126	0.9837
	unit 9	99.129	98.514	100.15		105.69	105.01	104.07		96.952	92.064	100.64		94.261	103.18	112.02		0.99605	0.9967	0.99591	1.0083
	unit 10	99.781	99.519	100.31		101.49	107.03	103.9		94.076	100.54	98.704		84.937	98.318	93.017		0.99606	0.99417	1.0189	0.98041
	unit 11	100.75	99.917	99.631		102.08	104.01	99.743		101.61	107.32	96.593		105.93	98.852	116.28		1.0014	1.0014	1.012	1.0034
	unit 12	102.08	100.47	100.78		96.099	97.087	102.06		94.362	104.14	103.53		97.233	98.085	111.44		0.99825	1.0021	1.0143	0.98147
	unit 13	99.676	99.882	100.14		101.95	95.801	97.371		97.809	107.78	102.05		121.87	109.29	109.57		1.0036	1.0023	0.99193	0.97103
	unit 14	100.84	99.655	98.856		97.732	101.79	103.14		91.184	104.9	99.117		93.793	106.15	93.863		1.0023	0.99451	1.0007	0.99764
	unit 15	100.1	99.46	101.26		100.06	97.674	100.55		95.381	101.84	88.041		118.18	103.16	111.23		0.99605	0.99337	1.0024	0.99837
Study 18	unit 1	99.74	100.5	100.18		104.68	103.89	102.7		103.74	88.6	96.659		99.62	93.057	107.16		0.99665	1.0037	1.0103	0.98399
	unit 2	100.66	98.535	100.36		96.031	97.477	100.14		103.37	96.847	99.732		99.921	111.4	103.39		0.9974	0.99953	1.005	1.0074
	unit 3	100.27	100.76	100.05		97.925	97.264	99.469		97.961	86.569	93.408		101.47	100.01	87.951		0.9999	0.99194	0.99232	0.99735
	unit 4	98.529	99.888	99.616		101.52	100.17	99.9		97.566	97.168	105.36		102.86	89.677	103.99		1.0018	1.0036	1.0016	0.98529
	unit 5	99.579	100.88	99.898		98.821	103.06	106.78		90.414	102.36	97.119		92.85	99.625	98.378		1.0016	0.99929	1.0181	1.0423
	unit 6	100.54	99.063	99.135		99.313	98.657	106.14		102.79	100.46	97.369		97.529	111.66	116.26		1.0032	1.0015	1.0222	1.0134
	unit 7	100.79	98.85	100.15		101.29	98.461	95.428		100.62	105.9	98.963		105.31	109.69	95.142		1.0002	0.99945	0.99539	0.98353
	unit 8	99.931	100.89	98.75		98.678	100.39	97.541		103.28	103.29	107.51		102.75	92.85	101.67		1.0036	1.0044	1.0123	1.0225
	unit 9	100.43	100.82	100.39		102.85	97.983	101.08		109.54	96.981	98.823		90.203	109.18	99.104		0.99939	0.99547	1.0022	0.98812
	unit 10	100.73	100.85	99.475		97.516	106.68	102.86		98.903	97.436	100.14		97.889	110.03	98.034		0.99979	1.0026	1.0037	0.98697
	unit 11	100.11	101.36	99.856		99.954	102.79	103.82		106.16	99.639	106.78		94.871	101.74	111.15		0.99762	0.998	0.985	0.96035
	unit 12	99.01	100.09	98.826		103.65	101.7	93.348		105.64	101.19	97.355		97.994	105.33	104.48		0.99673	1.0013	0.9937	1.0198
	unit 13	99.986	100.37	98.82		101.87	100.31	101.02		106.7	101.49	100.34		100.42	102.88	97.275		0.99824	1.007	0.995	1.0256
	unit 14	98.188	101.38	100.35		101.61	99.909	99.381		97.866	103.36	94.529		101.8	104.87	107.29		0.99914	1.0043	0.98203	1.0608
	unit 15	101.76	99.358	99.311		102.83	98.656	96.128		104.32	92.669	93.904		109.83	94.321	106.32		0.9994	0.99941	1.0022	1.02
Study 19	unit 1	101.11	99.727	98.75		99.272	97.692	99.765		102.7	101.52	99.057		104.98	99.973	109.6		1.0008	1.0046	1.0097	0.98082
	unit 2	101.04	100.81	100.7		101.18	94.96	101.93		99.593	106.69	96.991		94.473	113.59	94.501		0.99737	0.99518	1.003	0.97371
	unit 3	100.1	101.29	99.899		100.19	98.096	100.78		99.828	90.71	101.89		98.936	96.692	105.48		0.99539	0.99965	1.0098	0.97482
	unit 4	99.503	100.84	100.48		98.903	103.61	103.02		94.683	103.23	98.986		104.32	106.67	100		0.9995	0.99208	1.0056	0.98192
	unit 5	100.79	99.847	100.19		103.83	100.69	96.988		97.128	100.12	95.077		99.96	103.37	108.82		1.002	0.99738	1.0015	1.0206
	unit 6	99.726	100.09	100.3		97.166	96.639	97.307		109.9	94.05	99.212		99.823	98.004	104.28		1.0014	0.99639	1.0003	1.0292
	unit 7	98.771	99.709	100.48		98.494	95.837	102.79		101.64	105.33	106.17		94.333	94.151	103.5		1.0015	1.0011	1.0023	0.98678
	unit 8	99.242	99.732	100.22		103.9	98.466	99.06		105.73	98.297	98.098		85.348	100.12	102.56		1.0027	1.0015	0.98664	1.0292
	unit 9	101.63	102.04	99.067		103.25	97.767	96.643		105.86	104.95	99.57		83.933	105.33	90.066		1.0006	0.98925	0.99613	0.97497
	unit 10	99.497	100.46	99.639		96.724	100.25	99.61		95.851	104.08	100.13		115.38	93.851	95.718		1.0018	1.0067	0.98766	1.0017
	unit 11	102.54	100.29	99.55		100.36	97.308	101.46		96.512	99.038	94.943		105.65	93.992	93.014		1.0026	0.99751	0.98107	1.0449
	unit 12	101.43	101.11	101.72		98.564	106.97	102.36		100.6	97.106	103.57		97.771	96.44	103.55		0.99702	0.99166	1.005	1.013
	unit 13	100.46	101.15	99.043		101.78	99.803	100.89		92.396	99.288	95.731		106.11	99.461	102.32		0.99811	1.003	0.98091	0.95839
	unit 14	97.965	101.25	98.611		98.61	106.22	98.335		98.885	99.861	105.35		91.301	93.063	110.13		0.99904	0.99988	0.98938	0.97614
	unit 15	99.973	100.55	99.232		101.21	101.34	100.13		93.735	97.729	97.633		95.842	103.96	102.32		1.0017	0.99171	1.0003	0.96
Study 20	unit 1	100.15	98.847	100.7		102.54	97.498	99.484		95.066	105.13	104.47		105.28	86.012	98.431		1.0014	1.007	0.99671	1.0345
	unit 2	99.069	100.85	100.42		98.173	98.604	99.518		99.888	97.283	108.89		81.983	101.17	90.607		1.0001	0.99846	1.0113	1.008
	unit 3	98.151	100.97	100.07		101.78	96.675	99.11		101.41	95.97	102.9		101.27	100.54	85.363		1.002	1.0032	1.0037	1.0457
	unit 4	101.08	101.27	99.698		105.16	95.695	97.274		103.36	104.85	99.561		119.9	82.186	90.52		0.9998	1.0065	0.99505	1.0146
	unit 5	100.2	100.66	100.2		101.6	100.2	109.05		106.41	91.586	103.67		85.888	93.457	111.46		1.0019	0.99849	1.003	1.0492
	unit 6	98.149	99.099	100.27		95.68	97.683	104.4		95.897	92.765	96.729		102.14	85.19	113.99		1.0007	0.99344	1.0005	0.97434
	unit 7	99.74	100.97	99.293		101.62	94.499	100.35		101.15	99.792	96.903		99.879	105.06	93.475		1.0001	1.0021	1.0168	1.0286
	unit 8	101.05	98.823	100.14		96.357	97.941	102.14		100.43	105.86	95.381		93.509	101.11	99.275		1.0027	0.99654	1.0139	0.98969
	unit 9	99.408	99.822	99.146		99.616	103.89	102.56		96.63	104.65	97.388		91.22	113.86	105.37		1.0009	1.0023	1.0007	0.94389
	unit 10	101.36	99.332	101.29		95.823	103.51	107.6		94.875	98.48	101.77		102.94	106.19	108.66		0.99941	0.98789	1.007	1.0253
	unit 11	100.11	100.51	100.46		98.764	96.747	104.45		95.615	100.7	92.453		103.69	101.83	107.03		0.99946	1.0044	0.99855	0.99064
	unit 12	98.706	99.538	98.155		97.862	98.289	97.967		97.385	99.271	93.131		116.25	104.96	104.41		1.0023	0.99433	0.99996	0.98114
	unit 13	98.11	98.594	99.143		98.205	95.34	97.63		101.92	99.075	88.956		98.696	101.44	96.407		0.99793	1.0029	1.0091	1.0055
	unit 14	100.02	100.19	100.59		99.192	97.884	95.235		101.65	91.939	104.57		101.8	90.404	92.632		0.99808	1.007	0.99673	0.97203
	unit 15	98.956	99.399	100.43		106.23	101.05	102.56		95.9	107.02	90.245		104.51	100.85	90.971		0.99958	1.001	0.98709	0.97368
